# Supplementary material for: The Possibility of Replacing Wet-Milling with Dry-Milling in the Production of Waxy Rice Flour for the Application in Waxy Rice Ball
Source: Foods. 2023 Jan 6;12(2):280. doi: 10.3390/foods12020280 (PMC9858382; doi:10.3390/foods12020280)
Supplement: Supplementary file 1 [file foods-12-00280-s001.zip]

Archive with 1 entries (1 files):
- foods-2119699-supplementary.pdf
